# Supplementary material for: Unveiling a New Selenocyanate as a Multitarget Candidate with Anticancer, Antileishmanial and Antibacterial Potential
Source: Molecules. 2022 Nov 2;27(21):7477. doi: 10.3390/molecules27217477 (PMC9656702; doi:10.3390/molecules27217477)
Supplement: Supplementary file 1 [file molecules-27-07477-s001.zip]

Archive with 1 entries (1 files):
- molecules-1986139-supplementary.pdf
